# Supplementary material for: Liver–Metabolic Phenotypes and Renal Vulnerability in Community-Acquired Sepsis: Insights from the SepsisFAT Cohort
Source: Metabolites. 2026 Jul 4;16(7):468. doi: 10.3390/metabo16070468 (PMC13414014; doi:10.3390/metabo16070468)
Supplement: Supplementary file 1 [file metabolites-16-00468-s001.zip]

Archive with 1 entries (1 files):
- metabolites-4386323-supplementary.pdf
